# Supplementary material for: Click-electrochemistry for the rapid labeling of virus, bacteria and cell surfaces
Source: Nat Commun. 2023 Aug 23;14:5122. doi: 10.1038/s41467-023-40534-0 (PMC10447534; doi:10.1038/s41467-023-40534-0)
Supplement: Supplementary file 4 — Source data [file 41467_2023_40534_MOESM4_ESM.xlsx]

## Sheet: Fig 2d-f
		Fig 2d																Fig 2e
																		%GFP+ cells of samples measured by flow cytometry
		Left = Viral proteins detection (using anti-VPs polyclonal antibody) ; Right = mannose detection (using ConA lectin)																Replicates n = 3 independant eY-click experiments
		Here are the full gels where Fig 2d lanes are spotted with red arrows. Other lanes are samples from other projects irrelevant with the scope of this study																Graphs plotted in GraphPad Prism 8 version 8.0.1
		MW markers are not detected (VP and mannose detection) but were marked before revelation
																		Lane on graph	Name	Replicat 1	Replicat 2	Replicat 3	Avg	SD	SEM
																		1	HEK	0.15	0.07	0.04	0.0866667	0.0568624	0.0328295
																		2	rAAV2	84	92.6	91.5	89.3667	4.6801	2.70206
																		3	rAAV2-2-20 sec	93.4	88.3	90.5	90.7333	2.55799	1.47686		Transduction on HEK with GalNAc coated rAAV2
																		4	rAAV2-2-1min	89.5	86.4	88.2	88.0333	1.55671	0.898765
																		5	//	//	//	//	//	//	//
																		6	rAAV2	83.8	82.8	83.2	83.2667	0.503322	0.290593
																		7	rAAV2-3-20 sec	90.5	90.3	86.8	89.2	2.08087	1.20139		Transduction on HEK with Man coated rAAV2
																		8	rAAV2-3-1min	86.6	89.3	88.3	88.0667	1.36504	0.788106
																		Fig 2f
																		%GFP+ cells of samples measured by flow cytometry
																		Replicates n = 3 independant eY-click experiments
																		Graphs plotted in GraphPad Prism 8 version 8.0.1
																		Lane on graph	Name	Replicat 1	Replicat 2	Replicat 3	Avg	SD	SEM	P value	Significance
																		1	HEK	0.1	0.1	0.1	0.1	1.69967e-17	9.81308e-18
																		2	rAAV2	31.7	29.2	32.4	31.1	1.68226	0.971253	Ref	Ref		Transduction on HEK293 with GalNAc coated rAAV2
																		3	rAAV2-2-1min	31.3	29.5	29.8	30.2	0.964365	0.556776	0.8901	ns
																		4	HuH-7	0.15	0.07	0.04	0.0866667	0.0568624	0.0328295
																		5	rAAV2	49	47.4	51.4	49.2667	2.01329	1.16237	Ref	Ref		Transduction on HuH-7 with GalNAc coated rAAV2
																		6	rAAV2-2-1min	66.2	61.7	55.3	61.0667	5.47753	3.16245	0.0003	**

## Sheet: Fig 3c-d + FigS12
	Fig 3c																	Fig 3d and Fig S12
	Fluorescence intensity of samples measured by flow cytometry																	OD600 of cultured bacterial samples as measured with TECAN plate-reader spectrometer
	Replicates n = 3 independant bacterial cultures eY-clicked in 3 different days (for both strains)																	Replicates n = 3 independant 60min eY-clicked experiments on the same bacterial culture
	Graphs plotted in GraphPad Prism 8 version 8.0.1																	Each obtained replicate was cultured in 3 different plate wells and the value below each replicat on the tables is the OD mean value of the 3 wells
																		Graphs plotted in GraphPad Prism 8 version 8.0.1
	Lane on graph	Name	Replicat 1	Replicat 2	Replicat 3	Avg	SD	SEM	P value	Significance								Time	Replicat 1	Replicat 2	Replicat 3	Avg	SD	SEM
	1	EColi	4757.9	8824.8	6689.65	6757.45	2034.3	1174.5	Ref	Ref		eY-click on Escherichia coli						t0	0.08296	0.06602	0.05845	0.0691433	0.01255	0.00724572
	2	Only 5a	14603.2	32647.2	14285.5	20511.9	10510.6	6068.3	0.2839	ns								1h	0.083195	0.082755	0.049065	0.0716717	0.0195792	0.011304
	3	15' + SPAAC	51331.2	63017.4	48297.9	54215.5	7772.12	4487.24	0.0048	**								2h	0.1517	0.15936	0.09142	0.13416	0.0372116	0.0214841
	4	30' + SPAAC	74984.2	101293	85068.7	87115.3	13273.3	7663.36	< 0.0001	***								3h	0.317665	0.322795	0.214285	0.284915	0.0612211	0.035346
	5	60' + SPAAC	135923	147505	127938	137122	9838.55	5680.29	< 0.0001	***								4h	0.511735	0.533545	0.424965	0.490082	0.0574374	0.0331615
																		5h	0.624565	0.650395	0.549325	0.608095	0.0525094	0.0303163		Untreated Escherichia coli (in red in graph)
																		//	//	//	//	//	//	//
																		19h	0.57349	0.64235	0.65654	0.624127	0.0444229	0.0256476
	Lane on graph	Name	Replicat 1	Replicat 2	Replicat 3	Avg	SD	SEM	P value	Significance								20h	0.53951	0.67726	0.65438	0.623717	0.073817	0.0426182
	1	SEpid	5096	8069	5000	6055	1744.84	1007.38	Ref	Ref		eY-click on Staphylococcus epidermidis						21h	0.54038	0.66207	0.64125	0.614567	0.0650854	0.0375771
	2	Only 5a	5651	7607.35	7687.35	6981.9	1153.29	665.851	0.9999	ns								22h	0.52476	0.65542	0.63045	0.603543	0.0693613	0.0400457
	3	15' + SPAAC	22022	43500.5	30000	31840.8	10856.9	6268.25	0.1174	ns
	4	30' + SPAAC	45092	67877.9	45000	52656.6	13182.1	7610.68	0.0055	**
	5	60' + SPAAC	57118	102848	65001	74988.8	24446.2	14114	0.0003	***
																		Time	Replicat 1	Replicat 2	Replicat 3	Avg	SD	SEM
																		t0	0.117423	0.0480967	0.08224	0.0825867	0.0346646	0.0200136
																		1h	0.102888	0.102888	0.0595717	0.0884494	0.0250089	0.0144389
																		2h	0.132227	0.132227	0.115457	0.126637	0.00968216	0.00559
																		3h	0.267338	0.267338	0.264392	0.266356	0.00170125	0.00098222
																		4h	0.446318	0.446318	0.478492	0.457043	0.0185753	0.0107244
																		5h	0.572355	0.572355	0.598645	0.581118	0.0151785	0.00876333		60 min eY-click on Escherichia coli (in black in graph)
																		//	//	//	//	//	//	//
																		19h	0.604923	0.604923	0.720747	0.643531	0.0668706	0.0386078
																		20h	0.583923	0.583923	0.647373	0.605073	0.0366329	0.02115
																		21h	0.579307	0.579307	0.639943	0.599519	0.0350086	0.0202122
																		22h	0.54139	0.54139	0.6411	0.574627	0.0575676	0.0332367
																		Time	Replicat 1	Replicat 2	Avg	SD	SEM
																		t0	0	0	0	0	0
																		1h	0.008	0.005	0.0065	0.00212132	0.0015
																		2h	0.007	0.03	0.0185	0.0162635	0.0115
																		3h	0.041	0.042	0.0415	0.000707107	0.0005		Untreated Staphyloccocus epidermidis (in red in graph)
																		//	//	//	//	//	//
																		18h	0.668	0.725	0.6965	0.0403051	0.0285
																		19h	0.671	0.712	//	//	//
																		20h	0.674	0.713	0.6935	0.0275772	0.0195
																		Time	Replicat 1	Replicat 2	Replicat 3	Avg	SD	SEM
																		t0	0	0	0	0	0	0
																		1h	0	0.011	0.0421	0.0177	0.0218351	0.0126065
																		2h	0.019	0.033	0.072	0.0413333	0.0274651	0.015857
																		3h	0.01	0.03	0.064	0.0346667	0.0273008	0.0157621		60 min eY-click on Staphylococcus epidermidis (in black in graph)
																		//	//	//	//	//	//	//
																		18h	0.616	0.644	0.657	0.639	0.0209523	0.0120968
																		19h	0.601	0.628	0.65	0.626333	0.0245425	0.0141696
																		20h	0.594	0.6208	0.637	0.617267	0.0217167	0.0125381

## Sheet: Fig 3e + Fig S14 + S15
		Fig 3e															Fig S14
		Left = CBB revelation ; Right = fluorescence visualization at 490 nm
		Here is the full gel with MW markers on the left and 2 replicates (2 different 60 min eY-click experiment on Ecoli) of lysis + SDS-PAGE analysis
																							Comes from
		Fig S15

## Sheet: Fig 4d-f = Fig S19
	Fig 4d-f (= Fig S19)
	Fluorescence intensity (or %fluo cells for HeLa + NML-biotine) of samples measured by flow cytometry
	Replicates n = 3 independant eY-click experiments
	Graphs plotted in GraphPad Prism 8 version 8.0.1
	Lane on graph	Name	Replicat 1	Replicat 2	Replicat 3	Avg	SD	SEM	P value	Significance
	1	HEK	395	931	831	719	285.012	164.552	0.0001	***
	2	Only 5b	5033	5134	4971	5046	82.2739	47.5009	0.0003	***		eY-click on HEK293 (NML-azido then SPAAC)
	3	OFF + SPAAC	5229	5161	3414	4601.33	1028.82	593.991	0.0003	***
	4	ON + SPAAC	19825	29546	34622	27997.7	7519.03	4341.11	Ref	Ref
	Lane on graph	Name	Replicat 1	Replicat 2	Replicat 3	Avg	SD	SEM	P value	Significance
	1	HeLa	352	352	352	352	0	0	0.001	***
	2	OFF + SPAAC	2234	3050	3102	2795.33	486.824	281.068	0.0018	**		eY-click on HeLa (NML-azido then SPAAC)
	3	ON + SPAAC	23601	28971	15097	22556.3	6995.75	4039	Ref	Ref
	Lane on graph	Name	Replicat 1	Replicat 2	Replicat 3	Avg	SD	SEM	P value	Significance
	1	HeLa	0.54	0.4	0.3	0.413333	0.120554	0.069602	<0,0001	****
	2	Only SA	7.61	8.5	6.5	7.53667	1.00201	0.578513	<0,0001	****		eY-click on HeLa (NML-biotine then SA-biotin complex)
	3	OFF + SA	8.15	10.4	12.8	10.45	2.3254	1.34257	<0,0001	****
	4	ON + SA	70.3	58.5	56.1	61.6333	7.60088	4.38837	Ref	Ref

## Sheet: Fig S10a-e
		Fig S10a								Fig S10b										Fig S10c
		Dot Blot with A20 antibody for assembled capsid integrity detection								Silver nitrate for all proteins detection (undiluted MW markers, but these can still be identified)										Western blot with SBA-FITC to detect GalNAc
		Fig S10a dots are spotted with red arrows								Fig S10b lanes are spotted with red arrows										Fig S10c lanes are spotted with red arrows
		Other dots are samples from other projects irrelevant with the scope of this study								Other lanes are samples from other projects irrelevant with the scope of this study										Other lanes are samples from other projects irrelevant with the scope of this study
		Fig S10d								Fig S10e
		Western blot with anti-VP polylconal to detect VPs								Western blot with ConA-FITC lectin to detect mannose
		Fig S10d lanes are spotted with red arrows								Fig S10e lanes are spotted with red arrows
		Other lanes are samples from other projects irrelevant with the scope of this study								Other lanes are samples from other projects irrelevant with the scope of this study

## Sheet: Fig S11
	Fig S11a															Fig S11b
	%GFP+ cells and Mean fluorescence intensity of samples measured by flow cytometry															%GFP+ cells and Mean fluorescence intensity of samples measured by flow cytometry
	Replicates n = 3 transduction events															Replicates n = 3 transduction events
	Graphs plotted in GraphPad Prism 8 version 8.0.1															Graphs plotted in GraphPad Prism 8 version 8.0.1
	%GFP Cells															%GFP Cells																		0.08
	Lane on graph	Name	Replicat 1	Replicat 2	Replicat 3	Avg	SD	SEM								Lane on graph	Name	Replicat 1	Replicat 2	Replicat 3	Avg	SD	SEM											0.08
	1	HuH-7	0.28	0.42	0.48	0.393333	0.102632	0.0592546								1	HEK293	0.15	0.07	0.04	0.0866667	0.0568624	0.0328295											0.1
	2	rAAV2	98.3	98.8	98.9	98.6667	0.321455	0.185592								2	rAAV2	84	92.6	91.5	89.3667	4.6801	2.70206
	3	rAAV2-Ctrl	98.5	98.7	99.1	98.7667	0.305505	0.176383								3	rAAV2-2-20sec	93.4	88.3	90.5	90.7333	2.55799	1.47686
										Transduction with 60 min control electrolyzed rAAV2						4	rAAV2-2-1min	89.5	86.4	88.2	88.0333	1.55671	0.898765
	Mean Fluo. Intensity															5	rAAV2-2-5min	1.1	0.5	0.8	0.8	0.3	0.173205
	Lane on graph	Name	Replicat 1	Replicat 2	Replicat 3	Avg	SD	SEM								6	rAAV2-2-15min	1.5	0.9	0.8	1.06667	0.378594	0.218581
	1	HuH-7	752	1079	1014	948.333	173.108	99.9439								7	rAAV2-2-60min	0.08	0.08	0.1	0.0866667	0.011547	0.00666667
	2	rAAV2	22193	19230	17731	19718	2270.68	1310.98																	Trandsuction with GalNAc coated rAAV2
	3	rAAV2-Ctrl	18361	18449	18658	18489.3	152.553	88.0764								Mean Fluo. Intensity
																Lane on graph	Name	Replicat 1	Replicat 2	Replicat 3	Avg	SD	SEM
																1	HEK293	536	492	190	406	188.351	108.744
																2	rAAV2	6180	5955	6074	6069.67	112.563	64.988
																3	rAAV2-2-20sec	8573	5128	6576	6759	1729.78	998.686
																4	rAAV2-2-1min	5290	4311	4375	4658.67	547.686	316.207
	Fig S11c															5	rAAV2-2-5min	412	253	324	329.667	79.6513	45.9867
	%GFP+ cells and Mean fluorescence intensity of samples measured by flow cytometry															6	rAAV2-2-15min	361	273	330	321.333	44.6356	25.7704
	Replicates n = 3 transduction events															7	rAAV2-2-60min	534	323	436	431	105.589	60.9617
	Graphs plotted in GraphPad Prism 8 version 8.0.1
	%GFP Cells
	Lane on graph	Name	Replicat 1	Replicat 2	Replicat 3	Avg	SD	SEM								Fig S11d
	1	HEK293	0.28	0.42	0.48	0.393333	0.102632	0.0592546								%GFP+ cells of samples measured by flow cytometry
	2	rAAV2	83.8	82.8	83.2	83.2667	0.503322	0.290593								Replicates n = 3 transduction events
	3	rAAV2-3-20sec	90.5	90.3	86.8	89.2	2.08087	1.20139								Graphs plotted in GraphPad Prism 8 version 8.0.1
	4	rAAV2-3-1min	86.6	89.3	88.3	88.0667	1.36504	0.788106
										Transduction with Man coated rAAV2						%GFP Cells
	Mean Fluo. Intensity															Lane on graph	Name	Replicat 1	Replicat 2	Replicat 3	Avg	SD	SEM	P value	Significance
	Lane on graph	Name	Replicat 1	Replicat 2	Replicat 3	Avg	SD	SEM								1	HEK	0.1	0.1	0.1	0.1	1.69967e-17	9.81308e-18
	1	HEK293	1164	1723	1953	1613.33	405.771	234.272								2	rAAV2	31.7	29.2	32.4	31.1	1.68226	0.971253	Ref	Ref		Transduction on HEK293 with GalNAc coated rAAV2
	2	rAAV2	18853	16721	17620	17731.3	1070.35	617.968								3	rAAV2-2-1min	31.3	29.5	29.8	30.2	0.964365	0.556776	0.8901	ns
	3	rAAV2-3-20sec	2112	25647	24161	17306.7	13179.9	7609.43								4	HuH-7	0.15	0.07	0.04	0.0866667	0.0568624	0.0328295
	4	rAAV2-3-1min	24635	22857	22272	23254.7	1230.67	710.527								5	rAAV2	49	47.4	51.4	49.2667	2.01329	1.16237	Ref	Ref		Transduction on HuH-7 with GalNAc coated rAAV2
																6	rAAV2-2-1min	66.2	61.7	55.3	61.0667	5.47753	3.16245	0.0003	**

## Sheet: Fig S16 + S17 + S18
	Fig S16-S17-S18
	Viability assays
	Graphs plotted in GraphPad Prism 8 version 8.0.1
											%viable cells
	Condition on graph	Name	105 cells/mL						Condition on graph	Name	Replicat 1	Replicat 2	Replicat 3	Avg	SD	SEM						Viability test	Condition	%viable cells
	HEK293	t0 (for 24h)	5						HEK293	After eY-click	95	94	89	92.6667	3.21455	1.85592						Zombie Yellow	HEK293	99.3
		After 24h	12							24h culture later	99												HEK + ZY	99.3
		t0 (for 48h)	2.5							48h culture later	98												30' eY-click (OFF)	99.6
		After 48h	12.8						30' eY-click (OFF)	After eY-click	95	96	95	95.3333	0.57735	0.333333							30' eY-click (ON)	97.9		eY-click on HEK293: Zombie Yellow + Annexin V assays
	30' eY-click (OFF)	t0 (for 24h)	4.05							24h culture later	99							eY-click on HEK293: Trypan blue assay				Annexin V	HEK293	98.3		%ZombieYellow+ or %AnnexinV+ cells determined by flow cytometry
		After 24h	18		eY-click on HEK293: culture assay					48h culture later	98							values obtained from Vi-CELL XR					HEK + Ann V	77.1
		t0 (for 48h)	1.6		values obtained from Vi-CELL XR				30' eY-click (ON)	After eY-click	95.5	96	95.6	95.7	0.264575	0.152753							Washing sequence	49.9
		After 48h	14.2							24h culture later	97												30' eY-click (OFF)	42
	30' eY-click (ON)	t0 (for 24h)	5.05							48h culture later	97												30' eY-click (ON)	43.1
		After 24h	17.5
		t0 (for 48h)	2.2
		After 48h	14.6
	Condition on graph	Name	105 cells/mL
	HeLa	t0 (for 24h)	7.99						Condition on graph	Name	%viable cells											Viability test	Condition	%viable cells
		After 24h	18.9						HeLa	After eY-click	93.6											Zombie Yellow	HeLa	99.4
		t0 (for 48h)	3.99							24h culture later	97.1												HeLa + ZY	99
		After 48h	32.2							48h culture later	89.9												30' eY-click (OFF)	99.5
	30' eY-click (OFF)	t0 (for 24h)	7.41						30' eY-click (OFF)	After eY-click	82.1												30' eY-click (ON)	98.5		eY-click on HeLa: Zombie Yellow + Annexin V assays
		After 24h	18.5		eY-click on HeLa: culture assay					24h culture later	95		eY-click on HeLa: Trypan blue assay									Annexin V	HeLa	99.4		%ZombieYellow+ or %AnnexinV+ cells determined by flow cytometry
		t0 (for 48h)	3.7							48h culture later	84.4		values obtained from Vi-CELL XR										HeLa + Ann V	92.5
		After 48h	30.5						30' eY-click (ON)	After eY-click	95.5												Washing sequence	76.5
	30' eY-click (ON)	t0 (for 24h)	8.11							24h culture later	97												30' eY-click (OFF)	80.9
		After 24h	19.3							48h culture later	87.6												30' eY-click (ON)	83.3
		t0 (for 48h)	4.06
		After 48h	32.1
